# Supplementary material for: GPR56/ADGRG1 is associated with response to antidepressant treatment
Source: Nat Commun. 2020 Apr 2;11:1635. doi: 10.1038/s41467-020-15423-5 (PMC7118175; doi:10.1038/s41467-020-15423-5)
Supplement: Supplementary file 4 — Source Data [file 41467_2020_15423_MOESM4_ESM.xlsx]

## Sheet: FIG 1A TABLE S2
Gene.Name	Description	PROBE_ID	S_100_DLX_T0	S_100_DLX_T8	S_101_PLB_T0	S_101_PLB_T8	S_102_PLB_T0	S_102_PLB_T8	S_103_DLX_T0	S_103_DLX_T8	S_104_DLX_T0	S_104_DLX_T8	S_105_PLB_T0	S_105_PLB_T8	S_106_DLX_T0	S_106_DLX_T8	S_107_PLB_T0	S_107_PLB_T8	S_108_DLX_T0	S_108_DLX_T8	S_109_PLB_T0	S_109_PLB_T8	S_10_PLB_T0	S_10_PLB_T8	S_110_DLX_T0	S_110_DLX_T8	S_111_DLX_T0	S_111_DLX_T8	S_112_DLX_T0	S_112_DLX_T8	S_113_DLX_T0	S_113_DLX_T8	S_114_PLB_T0	S_114_PLB_T8	S_115_PLB_T0	S_115_PLB_T8	S_116_PLB_T0	S_116_PLB_T8	S_117_DLX_T0	S_117_DLX_T8	S_118_DLX_T0	S_118_DLX_T8	S_119_PLB_T0	S_119_PLB_T8	S_11_PLB_T0	S_11_PLB_T8	S_120_PLB_T0	S_120_PLB_T8	S_121_PLB_T0
FAM125B	family with sequence similarity 125, member B	ILMN_1652525	4.74331	4.94122	5.44538	5.24724	5.85144	5.65138	4.89062	5.3187	5.24461	5.73873	5.69865	5.64584	5.4982	5.7562	5.58002	5.89515	5.75713	5.79868	5.26527	5.48154	4.64379	4.51915	5.34792	5.24476	5.2666	5.50761	4.72438	4.66653	5.45978	5.61576	5.97478	5.87508	5.53781	5.61533	5.24652	5.36615	5.32669	5.58062	5.58101	5.65373	5.47376	5.67996	4.67837	4.57211	5.36278	5.44301	5.52339
LOC23117	KIAA0220-like protein	ILMN_1656868	10.7753	11.2238	11.7091	11.3206	11.6361	11.4628	11.0296	10.9787	11.2837	11.5492	11.9349	11.6457	11.8247	11.4017	11.4852	11.8841	10.9072	11.3334	11.1276	11.6702	10.8683	11.3755	11.2199	11.454	10.5504	11.4583	11.0945	10.7971	11.0155	11.0796	11.3372	11.4852	11.472	11.4766	11.124	10.6675	11.2032	12.1454	11.3245	10.9173	11.906	11.6409	11.8467	11.2119	11.2512	10.9985	11.2961
TRRAP	transformation/transcription domain-associated protein	ILMN_1660368	6.08135	6.72547	7.62746	7.5524	7.09466	7.00869	7.26483	7.11983	6.9629	7.44342	7.25094	7.16014	7.70472	7.16407	7.33436	7.44198	7.34229	7.5217	7.2838	7.0843	7.12792	7.44198	7.49594	7.67853	7.09921	7.14245	6.78105	6.90574	7.17291	7.42928	7.78404	7.55961	7.18063	7.41903	7.03117	7.24429	7.25489	7.59354	7.38361	7.36372	7.31319	7.395	7.4811	7.20786	7.10932	7.0413	7.01665
FLAD1	FAD1 flavin adenine dinucleotide synthetase homolog (S. cerevisiae)	ILMN_1663667	5.78017	6.01589	6.77212	6.60563	6.63448	6.15108	6.7583	6.3402	7.04832	6.37739	6.60525	6.54392	6.33045	6.54152	6.57207	6.33076	6.36799	6.44717	6.50525	6.41787	6.13111	5.60393	6.74101	6.64967	6.13197	6.55265	6.50217	6.51104	6.48223	6.60703	6.54187	6.63907	6.45277	6.42647	6.54595	6.14407	6.23218	6.51774	6.3956	6.37347	6.81094	6.68553	5.96921	5.8781	6.38631	6.35375	6.74945
PTGDS	prostaglandin D2 synthase 21kDa (brain)	ILMN_1664464	6.71378	6.37833	6.08985	6.63941	6.08583	5.92486	5.52458	5.44196	6.97747	6.92841	6.70247	6.35058	5.38154	5.67561	6.4281	6.4531	6.33333	6.34993	5.59697	5.69626	5.34078	5.39484	5.19988	5.15157	6.4819	7.16059	7.09588	6.39845	5.82145	6.24338	7.29689	7.108	6.72437	7.64039	7.01702	6.87453	6.43137	6.72585	5.51369	6.43397	6.88787	6.65956	6.22436	6.34806	5.33221	5.18111	6.14171
EP400	E1A binding protein p400	ILMN_1673023	5.52951	6.55017	6.99984	6.97189	6.84561	6.7628	6.37898	6.71569	6.15678	7.03439	7.07155	6.78847	7.32458	6.78515	6.93119	7.32651	6.87531	7.06777	6.69367	6.75281	6.45041	6.57207	7.16577	7.28516	6.57511	6.84098	6.83489	6.61465	6.79247	6.81059	6.7666	6.8234	6.73524	7.03929	6.23737	6.6745	6.59891	7.21002	6.86176	6.82378	7.13056	7.1764	7.10298	6.68553	6.62658	6.63624	6.65206
YEATS2	YEATS domain containing 2	ILMN_1676899	4.68066	6.10403	6.34558	6.33076	6.35724	6.45377	5.9545	6.47922	5.3363	6.6209	6.49792	6.25834	6.68018	6.48287	6.49826	6.58952	6.30398	6.40197	6.22736	6.16929	5.84704	5.97428	6.43934	6.59891	6.09791	6.39116	6.22086	6.31683	6.17131	6.56173	6.27789	6.37248	6.3261	6.41494	6.19985	6.25804	6.17279	6.56932	6.40069	6.47855	6.33362	6.55896	6.06145	5.59447	6.6252	6.41238	6.23704
INO80	INO80 homolog (S. cerevisiae)	ILMN_1678362	4.81591	5.90859	6.2535	5.88437	6.14549	6.02719	5.74165	6.28894	6.0844	6.2496	6.1289	6.47563	6.51573	6.36543	6.13169	6.35151	5.99395	6.31589	5.99961	6.3402	6.27043	4.90041	5.98413	5.93518	6.19955	6.04273	5.94495	5.9091	6.01754	6.04328	6.50019	6.30788	6.21176	5.94366	5.96681	6.05401	5.95463	6.38247	6.03068	6.45075	6.25049	6.19898	6.05347	6.19186	6.10377	5.79492	5.9434
TAF15	TAF15 RNA polymerase II, TATA box binding protein (TBP)-associated factor, 68kDa	ILMN_1678707	6.50559	7.0119	7.74277	7.58674	7.27878	6.89094	6.97189	8.60856	6.66454	7.77723	7.49489	7.23372	7.55907	7.29327	7.59192	7.73941	7.2248	7.84292	7.01781	7.10507	7.21262	6.96595	7.80258	7.79735	7.08844	7.36796	7.17555	7.48762	7.32182	7.48368	7.69294	7.28652	7.53729	7.74896	6.87801	8.29001	7.34318	7.58056	7.49885	7.71806	7.30769	7.71203	7.47714	6.80945	7.40065	7.51811	7.2679
ZC3H5	zinc finger CCCH-type containing 5	ILMN_1689119	5.57763	6.13253	6.9596	6.78366	6.46628	6.56762	6.34715	6.47024	6.95804	6.81094	7.07406	6.56796	6.90994	6.68553	6.65847	6.76619	6.58709	6.81894	6.77918	6.81138	6.64299	6.77992	6.87607	6.97189	6.39529	6.748	6.87724	6.5641	6.62838	6.71489	6.50386	6.80945	6.45477	6.53944	6.34654	6.1792	6.41298	6.31526	6.37639	6.82954	6.99533	6.93827	6.97747	6.91896	6.61775	6.73164	6.7543
HLA-DRB5	major histocompatibility complex, class II, DR beta 5	ILMN_1697499	4.6063	4.58245	4.6476	4.76497	10.9108	10.4817	5.28117	4.52811	4.63097	6.47824	10.5169	10.0638	4.5649	4.50343	4.89012	4.62228	4.49572	5.87458	9.55424	9.68397	4.52289	4.60227	6.75612	6.60946	6.4518	5.18029	9.54576	9.63257	6.71234	6.08645	10.531	10.5059	7.2355	7.17846	4.5947	7.69127	10.5364	11.3001	10.6764	11.259	7.56334	4.67043	10.9205	10.32	4.63442	7.21849	4.50749
SBF1	SET binding factor 1, transcript variant 1	ILMN_1703246	7.42928	7.10932	8.37418	8.05334	7.82341	7.76144	7.989	7.87319	8.05334	8.00356	8.33556	8.00873	8.0381	7.82149	8.1472	8.0804	7.99611	8.39362	7.52695	7.83696	7.44342	7.30811	7.76605	7.98572	7.42052	7.98307	8.29644	7.89467	7.79735	7.85198	7.95799	8.13052	7.97514	7.83284	8.19218	7.54633	7.95072	8.09719	7.90405	7.99611	8.3178	8.23154	7.20016	6.78296	7.69294	7.66598	7.91365
SFRS14	splicing factor, arginine/serine-rich 14	ILMN_1711270	7.19583	7.636	8.2989	8.20312	8.19513	7.87565	8.132	8.07835	7.84596	8.20821	8.43595	8.40112	8.55137	8.35895	8.11347	8.28757	8.2523	8.18911	8.15029	8.18409	7.55961	7.98307	8.16659	8.28604	7.95007	8.1637	8.51613	8.10435	7.97252	8.2523	8.32982	8.35575	8.35575	8.26621	7.93712	8.01001	8.09719	8.40996	7.90535	7.94176	8.52673	8.27801	8.31374	8.21497	8.09653	7.94878	8.10142
HLA-DRB1	major histocompatibility complex, class II, DR beta 1	ILMN_1715169	4.73117	4.82797	4.65644	5.74097	9.61202	9.35127	9.72847	9.68397	4.88434	7.2087	9.49554	9.28999	5.26058	5.39966	9.42466	9.39609	4.87683	4.97704	9.94467	10.0945	5.14543	4.79149	6.05264	5.86311	6.23311	5.76445	9.37624	9.58459	6.39942	6.14729	9.4109	9.63257	6.25169	6.43397	5.4579	7.07527	9.85321	10.7688	9.83814	10.3321	6.71415	4.63016	9.33921	9.11062	9.01381	9.11664	5.54187
IPO9	importin 9	ILMN_1723117	6.31035	6.52285	6.88306	6.7833	6.4307	6.56514	6.571	6.10045	7.24959	6.80298	7.18978	6.75717	6.93238	6.27912	6.76355	7.13728	6.5188	6.3927	6.58919	6.58464	6.48985	6.82727	6.71158	6.60216	5.986	6.93081	6.20519	6.44881	6.43797	6.26946	6.57781	6.35943	6.66184	6.68267	6.59194	6.02018	6.43762	6.60979	6.11695	6.70901	6.9343	6.6049	6.84683	6.64675	6.35467	6.2526	6.36543
HCFC1	host cell factor C1 (VP16-accessory protein)	ILMN_1732705	6.78918	7.49343	8.74384	8.38549	8.2045	8.02594	7.98507	8.05606	8.14365	8.4411	7.95924	7.79794	8.62876	7.93783	8.26387	8.32982	8.13626	8.4453	7.88917	8.12339	7.36606	7.42147	7.96579	8.39772	7.63227	8.19513	8.38305	7.64362	8.0339	8.06369	8.43345	8.1585	8.05054	8.2725	7.5601	8.17533	7.86466	8.67848	8.12765	7.97112	8.37812	8.52759	8.19513	7.33665	7.95863	7.81044	7.66062
SRRM2	serine/arginine repetitive matrix 2	ILMN_1734602	8.86563	9.2289	10.0779	10.1478	9.77565	9.94267	9.73911	9.68739	9.61549	10.1139	10.0679	10.0079	10.3516	9.78108	9.86067	9.98266	9.83814	9.7849	9.77201	9.69094	9.31945	9.54421	9.63585	9.77565	9.61549	9.94267	9.87948	9.31793	9.76258	9.78108	10.0779	9.75009	9.65819	10.1159	9.72318	9.66336	9.78291	10.4817	9.96338	9.7337	10.1694	10.1819	9.95794	9.59671	9.65309	9.64261	8.97809
FLJ10081	hypothetical protein FLJ10081	ILMN_1745217	6.65812	7.1172	7.66062	7.43413	7.41128	7.2402	7.0119	7.28427	7.34275	7.64914	7.85439	7.63818	7.72937	7.64747	7.58876	7.77556	7.65188	7.51092	7.24429	7.08138	7.10973	6.83802	7.50587	7.59192	7.08929	7.42493	7.23189	7.0843	7.51911	7.55088	7.48208	7.4195	7.51397	7.77382	7.13486	7.50686	7.12966	7.53875	7.21442	7.43706	7.9015	7.51039	7.44152	7.41373	7.38556	7.23714	7.47812
HNRPM	heterogeneous nuclear ribonucleoprotein M	ILMN_1745385	8.83485	9.15667	9.8661	9.78291	9.67716	9.59149	9.29562	9.29275	9.0384	9.90936	9.77384	9.79792	9.81626	9.58648	9.56913	9.83093	9.8106	9.87745	9.44022	9.56409	8.9928	9.47979	9.62737	9.80505	9.36135	9.58459	9.45735	9.44189	9.467	9.47324	9.74467	9.60685	9.53751	9.86788	9.18935	9.32659	9.2816	9.77938	9.44356	9.64435	9.7608	9.92419	9.67889	9.60008	9.54087	9.59149	9.64622
CECR1	cat eye syndrome chromosome region, candidate 1	ILMN_1751851	9.95794	10.1694	10.8066	10.5558	10.7816	10.5004	10.2804	10.4074	10.3176	11.1388	10.7222	9.96533	10.5695	10.3946	10.4791	10.7191	10.202	10.8098	9.69276	9.88515	10.0679	10.222	10.2309	10.5587	10.0719	10.6976	9.90398	9.53082	10.2899	10.2804	10.8157	10.4468	10.6825	10.6617	9.79792	10.1159	10.1715	10.8683	10.0924	10.4496	10.4415	10.213	11.1018	10.3719	10.4763	10.1264	9.85321
DNMT1	DNA (cytosine-5-)-methyltransferase 1	ILMN_1760201	8.17252	8.58173	9.33647	9.0754	8.73083	8.43095	8.4654	8.75383	8.62778	9.11554	9.25734	9.02309	9.39894	8.89619	9.01848	9.21805	9.29861	9.14773	8.64952	8.64952	8.65968	8.72792	9.18142	9.47005	8.40267	8.86454	8.67576	8.67576	8.67118	8.84777	9.16564	9.05039	9.06453	9.18532	8.5486	8.70928	8.66163	9.15913	8.65698	8.9443	9.08284	9.37029	9.31793	8.98602	8.65228	8.46963	9.0023
CSTF3	cleavage stimulation factor, 3' pre-RNA, subunit 3, 77kDa	ILMN_1762002	4.59127	5.04679	5.33176	5.35718	5.20161	5.35219	4.68527	5.29436	4.70431	5.38013	4.76441	5.62018	5.66583	5.3938	5.72286	5.46419	5.6164	5.27029	5.39763	4.89495	4.61692	4.58066	5.47209	5.49934	5.12756	5.37348	5.05092	5.12614	5.40172	5.49288	5.27167	5.52122	5.08772	5.40803	4.9414	5.24991	4.98146	5.2853	5.10985	5.21423	5.68561	5.6837	4.62716	4.63191	5.09293	5.37777	5.04572
FRAP1	FK506 binding protein 12-rapamycin associated protein 1	ILMN_1769031	6.28588	6.7973	6.94335	6.92206	6.9244	6.93788	6.52419	6.77879	6.33107	7.17089	7.21488	6.71308	7.32651	6.98663	7.15579	7.0252	6.83729	6.9786	6.83729	6.61321	6.72915	6.96949	6.91302	7.0207	6.67193	6.9446	6.79921	6.59265	6.87493	6.95528	6.8476	7.11681	6.9974	7.00548	6.62419	6.91896	6.49889	7.00382	6.98622	6.96475	7.18229	7.1254	7.3969	7.21488	6.97189	6.87493	6.75939
BMS1	BMS1 homolog, ribosome assembly protein (yeast)	ILMN_1772713	5.34322	6.38087	7.13179	6.9522	6.97229	6.56137	6.73453	6.81969	6.59613	7.16235	7.44293	7.01665	7.25183	7.00627	6.9623	7.47365	7.17978	7.05719	6.93827	6.95922	7.18023	7.14848	7.36943	7.35716	6.76915	6.97268	7.38408	6.87999	6.76807	7.06308	6.92602	6.87763	7.19497	7.07732	6.44717	6.64605	6.5768	6.88191	6.97544	7.20444	7.21758	7.161	7.46176	7.12193	6.98663	6.76985	7.0897
SMARCC2	SWI/SNF related, matrix associated, actin dependent regulator of chromatin, subfamily c, member 2	ILMN_1773620	6.7751	7.06518	8.24535	7.88489	8.05122	7.76434	7.55649	8.06435	7.93982	8.29723	8.19435	7.79568	8.27403	7.88423	7.88107	8.27718	7.71319	7.73273	7.40886	7.64141	7.17006	6.77655	7.65838	7.79287	7.28154	8.01064	7.63655	7.52014	7.90214	7.63339	7.90974	7.57279	7.93649	7.84835	7.7164	7.65134	7.69402	8.19579	8.15181	7.84651	8.35653	8.16586	7.29507	6.54252	7.70246	7.62001	7.68956
CLEC16A	C-type lectin domain family 16, member A	ILMN_1781752	6.38853	6.68018	7.01988	6.85452	6.97544	6.70718	6.75612	6.60525	6.61391	7.18538	6.92399	6.42512	6.97544	7.05364	6.68411	6.77617	6.81292	6.53671	6.46591	6.72151	6.04801	6.56965	6.76242	6.88625	6.57306	6.95804	6.60911	6.65698	6.688	6.79549	6.84361	6.91535	6.89946	6.7966	6.60068	6.62658	6.64158	6.90145	6.5107	7.0119	6.85603	6.94217	6.42611	6.40358	6.7349	6.81969	6.67872
TBC1D9B	TBC1 domain family, member 9B (with GRAM domain)	ILMN_1789909	4.63715	5.34226	6.02205	5.55199	5.71119	5.78486	5.05529	5.70942	5.84648	6.09928	6.18243	5.79987	5.86833	6.00722	5.72243	5.85579	5.77995	5.81797	5.49934	5.19787	4.95251	4.49231	5.31112	5.69356	5.27227	5.60616	5.53126	5.19386	5.10674	5.59575	5.86436	5.95946	5.91515	5.77971	4.7865	5.64071	5.53348	6.06414	5.43362	5.38546	5.86486	5.93542	5.30692	4.88677	5.47338	5.4825	5.91644
RASAL3	RAS protein activator like 3	ILMN_1795089	8.19579	8.15412	9.5674	9.54913	9.59671	9.0384	9.41404	9.04314	9.49103	9.26556	9.59671	9.28573	9.59824	9.26159	9.43863	9.40489	9.05636	9.04921	9.25883	9.33789	8.06561	8.19948	9.35839	9.42466	8.82458	9.23303	9.73218	9.43536	9.02644	9.3453	9.36135	9.81808	9.34664	9.38093	9.35568	8.97377	8.9389	9.64435	8.94872	9.18142	9.72847	9.45099	8.33392	7.54585	9.07781	8.99174	9.71416
PPRC1	peroxisome proliferator-activated receptor gamma, coactivator-related 1	ILMN_1796210	5.99022	5.55759	6.54116	6.35784	6.15338	6.05427	6.08522	6.10627	6.1306	6.36799	6.27789	6.19628	6.44549	6.03691	6.11944	6.61948	5.83166	6.14437	6.19598	5.906	5.81749	5.0522	6.47628	6.6227	5.58022	6.19366	6.59265	5.75947	5.64735	6.06835	6.13004	6.04216	6.28527	6.22469	5.59177	5.9559	5.79323	6.55507	6.06779	5.93874	6.5916	6.69055	5.99075	5.79534	5.90756	5.84612	6.10234
FTSJ3	FtsJ homolog 3 (E, coli)	ILMN_1811692	4.6746	5.37648	5.40228	5.12769	5.63856	5.3033	5.56872	5.5871	5.47248	5.7206	5.58179	5.42839	5.38938	5.40911	5.41618	5.11999	5.46157	5.34533	5.18137	5.76516	5.16081	5.7121	5.47433	5.22802	5.08793	5.72497	5.10641	4.82509	5.0534	5.19745	5.319	5.2196	5.73961	5.2962	5.53933	4.93878	5.20922	5.48382	4.99538	5.59738	5.558	5.51081	5.83813	5.13065	5.12264	5.37622	5.60557
AOF2	amine oxidase (flavin containing) domain 2	ILMN_1813840	5.38905	6.00355	6.70868	6.47954	6.48122	6.33424	6.52793	6.08553	6.57306	6.55683	6.40486	6.37506	6.31901	6.46728	6.3227	6.45345	6.43934	6.62872	6.63229	5.96945	5.4842	5.90653	6.71787	6.80221	6.08022	6.29692	6.75538	6.07798	6.09124	6.53944	6.38183	6.47887	6.24159	6.46161	5.60434	6.15703	6.18857	6.39529	6.0844	6.55998	6.57239	6.73057	5.88884	6.10017	6.16437	6.12804	6.19655
UCKL1	uridine-cytidine kinase 1-like 1	ILMN_2050255	6.55088	6.85981	7.88489	7.72141	7.56653	7.33854	7.42192	7.28963	7.44101	7.593	7.83222	7.84049	7.76545	7.44152	7.703	7.65242	7.36136	7.53676	7.48368	7.35574	7.15755	7.11894	7.58575	7.58475	7.05286	7.47365	7.38889	7.30356	7.30722	7.53875	7.48264	7.16496	7.73273	7.58267	7.39972	7.26164	7.48858	7.80258	7.48419	7.58475	7.88294	7.81926	7.39591	7.34275	7.33026	7.14112	7.28016
MORC2	MORC family CW-type zinc finger 2	ILMN_2103591	4.66229	5.4629	6.42075	6.04935	5.80799	5.4812	5.82204	6.18362	6.37639	6.38183	6.40518	6.12148	6.52962	6.08645	6.03778	6.20608	6.46591	6.4521	5.65826	5.60744	5.7524	4.76714	6.54321	6.63158	5.39657	5.72286	5.8197	6.04466	5.48309	5.98279	6.00696	6.03068	5.99852	5.99157	6.0138	5.60434	5.63228	6.04466	5.99907	6.05921	6.34372	6.43965	5.9121	5.42427	5.81275	5.83286	5.69887
NCL	nucleolin	ILMN_2121437	7.90659	8.56722	9.22218	9.28573	8.88764	8.78802	8.40671	8.595	8.59767	9.23698	8.70928	9.12161	9.25059	8.84122	9.01494	9.467	9.26427	9.15913	8.92672	8.85928	8.8434	8.67118	8.97377	9.14527	8.88659	9.02872	8.96356	8.74891	8.83795	8.95652	9.11664	9.08627	9.08746	9.24249	8.39443	8.65228	8.86871	9.22764	8.77799	9.1403	9.01381	9.38396	9.04077	9.39894	9.00706	8.92672	8.86037
TAF1C	TATA box binding protein (TBP)-associated factor, RNA polymerase I, C, 110kDa	ILMN_2335072	5.7865	4.63803	5.6894	5.37571	4.99657	5.02154	5.10149	5.61554	5.47188	5.51722	5.47319	5.19386	5.12769	5.22084	5.01079	5.31049	5.27798	5.12501	5.35653	4.99157	5.5949	4.64668	5.1297	5.40803	5.08417	5.26087	6.00696	4.89067	4.82333	5.04755	5.22309	5.47302	5.24547	5.25499	5.08514	5.14604	5.02736	5.39949	5.03487	5.48953	5.4098	5.73896	5.55905	5.46678	5.24886	4.93954	4.97473
GPR56	G protein-coupled receptor 56	ILMN_2352097	6.78515	6.63229	8.43266	9.12161	9.18003	8.67576	7.21849	6.92998	8.50735	9.24106	9.56253	8.60397	8.61044	8.48841	8.722	8.69293	9.66336	9.41873	7.33073	7.9527	7.65569	7.42288	6.68655	6.65923	8.32905	8.85097	8.39282	7.80642	8.69578	9.0741	10.3373	9.95428	8.61951	8.96814	9.04921	8.90284	8.52149	9.12663	8.03454	8.77088	8.48349	8.84228	8.39443	8.2868	8.24718	7.85139	9.68216
PLCG1	phospholipase C, gamma 1	ILMN_2382906	4.88549	5.986	6.5235	6.61529	5.99691	6.01485	6.19805	5.66911	6.23125	6.49325	5.7497	6.46692	6.79137	6.24187	6.7338	7.02558	6.56243	6.6202	6.51915	6.52285	5.49684	5.14	7.21002	7.02682	5.6617	6.26251	6.59891	6.49325	6.4127	6.55998	6.33643	5.92738	6.16379	6.5768	6.14087	5.84538	6.53262	7.23006	6.4127	6.35275	6.83187	6.99492	5.84177	5.99047	6.1842	6.16698	5.73688
GPR56	G protein-coupled receptor 56	ILMN_2384122	6.75538	6.82456	8.55401	9.00471	8.93555	8.75279	7.49933	7.23419	8.57347	9.42026	9.94074	8.88452	8.722	8.55849	8.78696	8.8317	9.69094	9.45261	7.30538	7.65461	7.61887	6.9375	6.83334	6.57645	8.30427	8.85821	8.51179	7.68407	8.77698	9.21665	10.1284	9.74467	8.71418	9.20766	9.21665	9.11434	8.76888	9.32804	8.20171	8.85928	8.53723	9.10442	8.28444	8.33556	8.28202	7.75918	9.61895
LOC100130919	hypothetical protein LOC100130919	ILMN_3176090	7.42004	7.66491	8.26387	8.33791	8.21275	8.02718	8.11699	8.1472	7.72141	8.43595	8.04845	7.86649	8.34758	8.06239	8.22917	8.17394	8.12765	8.12278	7.95202	8.25763	7.6742	7.88858	8.31132	8.30505	7.93517	8.29486	7.76032	7.73601	7.86587	7.96056	8.16734	8.29568	8.41412	8.14504	7.83341	7.96246	8.01676	8.34521	7.91043	8.21118	8.179	8.4654	8.26698	8.0339	8.17394	8.03262	8.05469
LOC642073	similar to MHC class II antigen	ILMN_3243714	8.35414	8.22543	6.81707	6.9498	8.05403	7.98831	7.71475	7.30356	8.63522	8.18546	6.8476	6.35784	6.57306	6.70062	7.38454	7.49196	7.77325	7.95598	7.03886	7.09053	5.6548	6.21698	5.91566	6.28406	6.61563	7.44825	6.60771	6.81292	8.5898	8.60673	7.86342	7.8744	6.31961	6.61289	6.45578	6.1658	5.59972	5.91467	5.19227	5.51061	6.33333	6.06414	6.61047	6.4915	7.06777	7.10214	5.97054
PHRF1	PHD and ring finger domains 1	ILMN_3245476	7.06137	7.5586	8.04017	7.85139	7.78817	7.70189	7.47614	8.09298	7.7541	8.07205	8.16955	7.66921	8.08534	7.92197	7.88294	8.02131	8.05122	7.9527	7.77893	7.89965	7.62639	7.74331	7.81044	8.0239	7.26345	7.81159	7.69848	7.54444	7.69127	7.69513	7.85736	7.81744	7.8904	7.90405	7.37404	7.88858	7.63284	8.02323	7.63818	7.95135	8.15484	8.06991	7.9705	7.68298	7.67256	7.66491	7.76852
LOC729978	similar to LOC339047 protein	ILMN_3304111	10.9953	11.6017	12.0021	11.6017	11.8355	11.7451	11.3415	11.2837	11.4852	11.8784	12.2643	11.9007	12.1826	11.8247	11.6755	12.0498	11.3041	11.4809	11.2961	11.9292	11.15	11.7142	11.503	11.857	10.944	11.6165	11.3415	11.0402	11.4017	11.3206	11.6361	11.5871	11.9349	11.9466	11.2032	10.944	11.4674	12.1955	11.5539	11.1426	12.0969	11.803	11.9408	11.6312	11.626	11.4362	11.5777
[truncated: 359 more columns]

## Sheet: FIG 1B
RESPONSE	DELAT GPR56
NR	0.7485
NR	-0.10718
NR	-1.18961
NR	0.32871
NR	0.11342
NR	-0.2916
NR	-1.175
NR	0.46753
NR	-0.24469
NR	0.17544
NR	-0.1654
NR	-0.33532
NR	-0.33284
NR	0.6874
NR	-0.25705
NR	0.44513
NR	-0.40125
R	-0.5805
R	0.61417
R	0.23334
R	-0.13281
R	0.51702
R	-0.116
R	-0.56168
R	0.04727
R	-0.22461
R	0.57677
R	0.61634
R	0.89555
R	0.43695
R	0.46848
R	-0.04354
R	0.70443
R	0.49076
R	-0.59306
R	0.07742
R	0.21597
R	-0.08472
R	0.72742
R	0.08694
R	-0.01706
R	0.29996
R	-0.03271
R	0.00094
R	0.33261
R	0.61318
R	-0.85612
R	0.81375
R	0.45225
R	-0.41756
R	-0.42975
R	-0.17424
R	0.56518
R	0.21955
R	0.49294
R	-0.40949
R	0.32521
R	0.20978
R	0.33423
R	-0.06116
R	0.95657
R	-0.02623
R	0.1668

## Sheet: FIG 1C
Reponse_remission	VISIT	GPR56
1	1	1.7106
1	1	1.7259
1	1	2.2633
1	1	1.3295
1	1	0.9162
1	1	1.8974
1	1	1.1132
1	1	1.0431
1	1	1.1363
1	1	1.5719
1	1	0.6302
1	1	0.9227
1	1	0.4313
1	1	0.5915
1	1	0.6741
1	1	0.2645
1	1	0.3116
1	1	0.4134
1	1	0.879
1	1	0.9738
1	1	0.3696
1	1	1.2206
1	1	0.3565
1	1	1.1798
1	1	1.0211
1	1	1.8635
1	1	2.6173
1	1	0.7793
1	1	0.9258
1	1	1.1313
1	1	1.3572
1	1	2.1172
1	1	1.2802
1	1	0.5578
1	1	1.5991
1	1	0.9476
1	1	1.1786
1	1	1.7215
1	1	1.1355
1	1	1.5905
1	1	1.5976
1	1	0.8778
1	1	1.2547
1	1	1.0614
1	1	0.8212
1	1	1.621
1	1	0.6427
1	1	0.82
1	1	1.0568
1	1	0.8254
1	1	0.8109
1	1	1.0935
1	1	0.7809
1	1	0.7931
1	1	0.6459
1	1	0.5596
1	1	0.7912
1	1	1.0288
1	1	0.5316
1	1	1.5492
1	1	1.0472
1	1	1.2436
1	1	1.038
1	1	0.6499
1	1	0.915
1	1	1.9213
1	1	0.3728
1	1	1.311
1	1	1.0804
1	1	0.6094
1	1	0.8438
1	1	0.4973
1	1	0.1837
1	1	0.2382
1	1	1.1822
1	1	0.4788
1	1	1.8781
1	1	0.8969
1	1	0.5826
1	1	0.9729
1	1	0.5898
1	1	1.0957
1	1	0.5323
1	1	0.6512
1	1	0.5703
1	1	0.6311
1	1	0.5975
3	1	1.4049
3	1	0.97
3	1	0.8666
3	1	0.8346
3	1	0.8568
3	1	1.363
3	1	0.3155
3	1	0.8541
3	1	0.7937
3	1	0.5688
3	1	0.7924
2	1	0.1623
2	1	1.5992
2	1	0.5598
2	1	0.8279
2	1	0.5167
2	1	0.9702
2	1	0.8798
2	1	1.1688
2	1	0.872
2	1	1.0281
2	1	0.7075
2	1	1.5258
2	1	1.3448
2	1	3.4735
2	1	0.9221
2	1	0.9839
2	1	1.9779
2	1	1.0597
2	1	0.6261
2	1	1.0789
3	1	1.4446
3	1	1.2178
3	1	0.5555
3	1	0.8057
3	1	2.8671
3	1	0.4207
3	1	0.6442
3	1	1.022
3	1	0.6518
3	1	1.5647
3	1	0.7996
3	1	0.4316
3	1	0.622
3	1	1.6551
3	1	0.8657
3	1	0.4734
3	1	1.1119
3	1	1.462
3	1	0.5214
3	1	0.8385
3	1	1.7451
3	1	0.3587
3	1	0.7082
3	1	0.5783
3	1	1.894
3	1	0.5575
3	1	1.2723
3	1	0.7037
3	1	2.0041
3	1	0.72
3	1	1.236
3	1	0.5993
3	1	1.0302
1	2	2.3556
1	2	1.1778
1	2	2.067
1	2	0.975
1	2	0.704
1	2	1.1675
1	2	0.8575
1	2	1.2359
1	2	0.7979
1	2	1.1387
1	2	0.5923
1	2	0.5384
1	2	0.4386
1	2	0.3926
1	2	0.3208
1	2	0.2883
1	2	0.3973
1	2	0.5209
1	2	0.7806
1	2	0.7454
1	2	#NULL!
1	2	1.0006
1	2	0.3537
1	2	#NULL!
1	2	1.0796
1	2	0.9284
1	2	1.8478
1	2	0.7433
1	2	0.6516
1	2	1.27
1	2	1.6547
1	2	2.3196
1	2	#NULL!
1	2	0.3932
1	2	1.5368
1	2	0.7166
1	2	1.118
1	2	1.6624
1	2	1.3613
1	2	1.3799
1	2	#NULL!
1	2	0.7564
1	2	1.6791
1	2	0.9101
1	2	0.7459
1	2	0.8867
1	2	0.41
1	2	1.1629
1	2	1.114
1	2	1.1488
1	2	0.7341
1	2	0.8884
1	2	1.7199
1	2	0.5553
1	2	0.5744
1	2	#NULL!
1	2	0.6942
1	2	0.3498
1	2	0.7042
1	2	2.0778
1	2	1.0215
1	2	0.8846
1	2	0.7641
1	2	0.6239
1	2	1.9038
1	2	0.9868
1	2	0.3347
1	2	0.7629
1	2	1.3099
1	2	0.715
1	2	0.9972
1	2	0.5444
1	2	0.5022
1	2	0.2644
1	2	0.6816
1	2	0.5549
1	2	#NULL!
1	2	0.8189
1	2	1.0868
1	2	1.0556
1	2	0.6909
1	2	1.2829
1	2	0.7188
1	2	0.9188
1	2	0.9353
1	2	0.6531
1	2	0.7932
3	2	1.22
3	2	#NULL!
3	2	0.3513
3	2	1.5239
3	2	0.5965
3	2	1.0838
3	2	0.9014
3	2	0.803
3	2	0.745
3	2	0.898
3	2	0.7332
2	2	0.2142
2	2	1.2303
2	2	0.6094
2	2	1.5065
2	2	0.5581
2	2	#NULL!
2	2	1.0796
2	2	1.6788
2	2	0.7931
2	2	1.7705
2	2	0.63
2	2	1.3927
2	2	1.0585
2	2	2.9497
2	2	0.6109
2	2	0.3976
2	2	#NULL!
2	2	1.0408
2	2	1.3366
2	2	0.6872
3	2	0.8786
3	2	0.8333
3	2	0.6395
3	2	0.5011
3	2	3.0142
3	2	0.4432
3	2	0.8598
3	2	0.9115
3	2	1.2413
3	2	1.1654
3	2	0.5068
3	2	0.5802
3	2	0.5558
3	2	1.8845
3	2	0.7158
3	2	0.4155
3	2	2.1154
3	2	1.9904
3	2	0.4763
3	2	1.1654
3	2	1.1405
3	2	0.5605
3	2	0.97
3	2	0.4018
3	2	1.6566
3	2	0.4294
3	2	0.7942
3	2	0.768
3	2	1.0048
3	2	1.5773
3	2	1.0715
3	2	0.8769
3	2	1.1808
1	3	1.4645
1	3	1.2434
1	3	2.6469
1	3	1.2977
1	3	0.8962
1	3	1.0851
1	3	0.6093
1	3	0.8215
1	3	1.5216
1	3	1.2189
1	3	0.4965
1	3	0.4942
1	3	0.253
1	3	0.4398
1	3	0.5177
1	3	0.2427
1	3	0.4318
1	3	0.6994
1	3	1.008
1	3	0.4929
1	3	0.4647
1	3	0.6684
1	3	0.5091
1	3	0.5848
1	3	1.6249
1	3	1.6868
1	3	1.966
1	3	1.1417
1	3	1.2539
1	3	1.013
1	3	1.678
1	3	1.8574
1	3	1.5444
1	3	0.4617
1	3	1.4223
1	3	0.4716
1	3	0.6821
1	3	2.2041
1	3	1.7152
1	3	1.2605
1	3	1.2997
1	3	0.5513
1	3	1.5749
1	3	1.6557
1	3	0.6839
1	3	1.6379
1	3	0.5465
1	3	1.2752
1	3	0.9767
1	3	1.0852
1	3	0.4239
1	3	1.0543
1	3	0.9928
1	3	0.7156
1	3	0.5442
1	3	0.8647
1	3	0.7632
1	3	0.8234
1	3	1.0194
1	3	1.9595
1	3	1.139
1	3	0.9655
1	3	0.506
1	3	0.5848
1	3	0.9061
1	3	1.7254
1	3	0.421
1	3	1.056
1	3	1.4541
1	3	1.1139
1	3	1.2614
1	3	0.3246
1	3	0.2878
1	3	0.7097
1	3	0.839
1	3	0.4241
1	3	1.4639
1	3	0.7176
1	3	0.5865
1	3	1.0052
1	3	0.8514
1	3	0.9476
1	3	0.852
1	3	0.9952
1	3	0.7159
1	3	0.8224
1	3	0.7964
3	3	1.4706
3	3	0.371
3	3	0.4855
3	3	1.2244
3	3	0.8339
3	3	1.351
3	3	0.5547
3	3	0.4348
3	3	1.3057
3	3	1.0505
3	3	0.8138
2	3	0.1572
2	3	1.3147
2	3	0.6966
2	3	1.9192
2	3	0.7178
2	3	1.6198
2	3	1.0689
2	3	1.3378
2	3	0.9381
2	3	1.761
2	3	0.7294
2	3	1.1212
2	3	1.7065
2	3	4.2154
2	3	0.7568
2	3	0.5431
2	3	3.6214
2	3	1.7827
2	3	2.0071
2	3	0.9412
3	3	1.2275
3	3	0.6696
3	3	0.6085
3	3	0.8653
3	3	2.119
3	3	0.3324
3	3	0.9388
3	3	1.6883
3	3	1.232
3	3	1.1561
3	3	1.3382
3	3	0.4692
3	3	0.6767
3	3	1.8518
3	3	0.9619
3	3	0.8541
3	3	1.2885
3	3	1.7974
3	3	0.5974
3	3	1.0135
3	3	0.4813
3	3	0.8929
3	3	1.0794
3	3	0.2783
3	3	1.2832
3	3	0.472
3	3	0.8746
3	3	0.5876
3	3	1.2124
3	3	0.7229
3	3	1.2033
3	3	1.1772
3	3	0.6978
1	4	0.6693
1	4	2.2001
1	4	2.0039
1	4	0.7014
1	4	0.5947
1	4	1.2156
1	4	1.0227
1	4	1.1213
1	4	0.8501
1	4	0.9289
1	4	0.5508
1	4	0.6449
1	4	#NULL!
1	4	0.7845
1	4	0.3252
1	4	0.4246
1	4	0.7288
1	4	0.9671
1	4	0.9301
1	4	0.9167
1	4	0.6552
1	4	0.6351
1	4	0.3638
1	4	0.7391
1	4	#NULL!
1	4	2.346
1	4	2.3515
1	4	1.1249
1	4	1.5015
1	4	1.2734
1	4	1.747
1	4	1.9013
1	4	1.6577
1	4	#NULL!
1	4	2.1193
1	4	0.7633
1	4	0.6779
1	4	2.0462
1	4	1.5901
1	4	1.4217
1	4	1.1923
1	4	0.4481
1	4	2.1067
1	4	1.1777
1	4	1.56
1	4	1.3501
1	4	#NULL!
1	4	2.9857
1	4	1.3386
1	4	1.1967
1	4	0.9425
1	4	0.8651
1	4	1.9031
1	4	0.6886
1	4	0.3596
1	4	0.8464
1	4	0.8944
1	4	0.6013
1	4	0.6315
1	4	2.2899
1	4	1.8801
1	4	1.0335
1	4	1.0717
1	4	0.6307
1	4	2.4084
1	4	1.1384
1	4	0.6771
1	4	1.2587
1	4	1.424
1	4	0.8004
1	4	1.2226
1	4	0.3078
1	4	0.8152
1	4	0.7491
1	4	1.2123
1	4	0.258
1	4	0.9107
1	4	0.9418
1	4	0.3663
1	4	1.0367
1	4	0.8409
1	4	0.8978
1	4	0.7764
1	4	0.7827
1	4	0.5204
1	4	0.7967
1	4	0.6831
3	4	#NULL!
3	4	#NULL!
3	4	#NULL!
3	4	#NULL!
3	4	#NULL!
3	4	#NULL!
3	4	0.3216
3	4	#NULL!
3	4	#NULL!
3	4	#NULL!
3	4	#NULL!
2	4	#NULL!
2	4	1.3058
2	4	0.8306
2	4	1.4728
2	4	0.7179
2	4	2.0685
2	4	0.8481
2	4	2.2186
2	4	0.3133
2	4	2.7877
2	4	0.9736
2	4	1.6934
2	4	1.4948
2	4	2.5829
2	4	#NULL!
2	4	0.8101
2	4	2.4486
2	4	0.9195
2	4	1.3224
2	4	0.8434
3	4	1.2213
3	4	0.245
3	4	0.6
3	4	0.4327
3	4	1.3104
3	4	0.5011
3	4	0.4693
3	4	1.0881
3	4	1.2256
3	4	1.0285
3	4	0.4637
3	4	0.7992
3	4	0.3753
3	4	1.581
3	4	0.734
3	4	0.6107
3	4	#NULL!
3	4	1.325
3	4	0.5706
3	4	1.2707
3	4	#NULL!
3	4	1.5865
3	4	0.7995
3	4	0.4248
3	4	1.3192
3	4	#NULL!
3	4	1.3014
3	4	0.7809
3	4	0.4698
3	4	0.8058
3	4	1.2076
3	4	0.849
3	4	0.7881

## Sheet: FIG 2B
Non stressed (N=16)	UCMS Vehicle (N=16)	UCMS Fluoxetine Responders (N=8)	UCMS Fluoxetine Non responders (N=6)
0.81	0.87	0.81	0.63
0.96	0.91	1.1	0.65
1.42	0.53	0.86	0.81
0.85	0.98	0.86	0.78
1.06	0.88	0.73	0.73
0.82	0.57	0.9	0.78
1	0.87	1.04
0.97	0.77	1.07
0.92	0.7
1.2	0.72
0.7	0.72
1.34	1
0.86	1
1.15	0.89
1.02	0.82
0.9	0.7

## Sheet: FIG 2C
PHENOTYPE	region	GPR56 mRNA
NS	HD	0.7
NS	HD	0.7
NS	HD	0.71
NS	HD	0.72
NS	HD	0.73
NS	HD	0.9
NS	HD	0.991659
NS	HD	1.04
NS	HD	1.08768
NS	HD	1.1
NS	HD	1.12
NS	HD	1.12214
NS	HD	1.2
NS	HD	1.23364
NS	HD	1.23792
NS	HD	1.3
NS	HD	1.3
S	HD	0.440206
S	HD	0.5
S	HD	0.559774
S	HD	0.57352
S	HD	0.598566
S	HD	0.600616
S	HD	0.618216
S	HD	0.640757
S	HD	0.67
S	HD	0.708537
S	HD	0.72
S	HD	0.8
SFR	HD	0.423324
SFR	HD	0.45
SFR	HD	0.508682
SFR	HD	0.518771
SFR	HD	0.532124
SFR	HD	0.553958
SFR	HD	0.570317
SNFR	HD	0.5
SNFR	HD	0.51
SNFR	HD	0.637208
SNFR	HD	0.65
SNFR	HD	0.67
SNFR	HD	0.75
NS	HV	0.389547
NS	HV	0.585446
NS	HV	0.697022
NS	HV	0.823517
NS	HV	0.837566
NS	HV	0.850591
NS	HV	0.926123
NS	HV	0.927193
NS	HV	0.935107
NS	HV	0.985006
NS	HV	1.05205
NS	HV	1.20292
NS	HV	1.20709
NS	HV	1.22253
NS	HV	1.33164
NS	HV	1.43821
NS	HV	1.58844
S	HV	0.722436
S	HV	0.761866
S	HV	0.834669
S	HV	0.836945
S	HV	0.846669
S	HV	0.90639
S	HV	0.918664
S	HV	0.942311
S	HV	1.00297
S	HV	1.17544
S	HV	1.25204
S	HV	1.98748
SFR	HV	0.62
SFR	HV	0.67
SFR	HV	0.73
SFR	HV	0.75
SFR	HV	0.77
SFR	HV	0.87
SFR	HV	1.24
SFR	HV	1.5
SFR	HV	2.1
SNFR	HV	0.75
SNFR	HV	0.76
SNFR	HV	0.81
SNFR	HV	1.33
SNFR	HV	1.72
SNFR	HV	2
NS	nacc	0.79447
NS	nacc	0.84
NS	nacc	0.85
NS	nacc	0.88152
NS	nacc	0.89
NS	nacc	0.914718
NS	nacc	0.938263
NS	nacc	0.97585
NS	nacc	1.01847
NS	nacc	1.2
NS	nacc	1.3
NS	nacc	1.33
S	nacc	0.48
S	nacc	0.56
S	nacc	0.58
S	nacc	0.59
S	nacc	0.62189
S	nacc	0.742124
S	nacc	0.786253
S	nacc	0.95
S	nacc	0.95
S	nacc	1.2
S	nacc	1.33
SFR	nacc	0.61
SFR	nacc	0.645368
SFR	nacc	0.65
SFR	nacc	0.67511
SFR	nacc	0.68
SFR	nacc	0.8
SFR	nacc	0.846664
SFR	nacc	1
SFR	nacc	1.01386
SNFR	nacc	0.69
SNFR	nacc	0.698918
SNFR	nacc	0.8
SNFR	nacc	0.814053
SNFR	nacc	0.87
SNFR	nacc	0.98
NS	PFC	0.6
NS	PFC	0.664902
NS	PFC	0.686603
NS	PFC	0.69058
NS	PFC	0.695543
NS	PFC	0.699574
NS	PFC	0.706885
NS	PFC	1.06872
NS	PFC	1.12185
NS	PFC	1.12965
NS	PFC	1.16841
NS	PFC	1.21381
NS	PFC	1.25488
NS	PFC	1.28154
NS	PFC	1.30847
NS	PFC	1.34
NS	PFC	1.37162
S	PFC	0.468422
S	PFC	0.560925
S	PFC	0.578029
S	PFC	0.594967
S	PFC	0.644483
S	PFC	0.657265
S	PFC	0.672473
S	PFC	0.682018
S	PFC	0.72743
S	PFC	0.740317
S	PFC	0.75
S	PFC	0.776943
SFR	PFC	0.67
SFR	PFC	0.68
SFR	PFC	0.8
SFR	PFC	0.84
SFR	PFC	0.84
SFR	PFC	0.92
SFR	PFC	1.09
SFR	PFC	1.31
SNFR	PFC	0.45
SNFR	PFC	0.5
SNFR	PFC	0.53
SNFR	PFC	0.67
SNFR	PFC	0.69
SNFR	PFC	0.74

## Sheet: FIG 3B
CTL	Gpr56 over-expression
227	147
253	179
196	254
232	170
207	113
279	259
212	184
205	72
172	242
253	168
194	147
249	151
	164
	191
	134

## Sheet: FIG 3C
CTL	sh-Gpr56
173	183
217	244
180	237
186	202
225	213
196	241
218	253
220	209
167
197
218

## Sheet: FIG 3D
	Vehicle 1	Vehicle 2	Vehicle 3	Vehicle 4	Vehicle 5	Vehicle 6	Fluoxetine 5mg/kg 1	Fluoxetine 5mg/kg 2	Fluoxetine 5mg/kg 3	Fluoxetine 5mg/kg 4	Fluoxetine 5mg/kg 5	Fluoxetine 5mg/kg 6
CTL	164	156	180		168	170	120	113	148		146	128
sh-Gpr56	172	210	218	227	177	206	159	210	197	184	189	207

## Sheet: FIG 3E
VEHICLE	P7 500 µM	P7 1 mM	P7 2 mM
189	185	76	171
202	156	213	169
184	203	151	147
188	243	157	127
209	205	177
167	118	127
190		168
195
232
201
279
247
232

## Sheet: FIG 4A
C	MDD
3.79098	0.682809
1.53077	1.74767
0.434245	0.798683
0.451379	6.61404
1.04873	1.72613
1.52263	0.437225
0.927093	0.340612
0.450689	0.615066
2.26896	1.25297
1.17157	3.14108
6.81949	0.380389
2.87641	3.84723
6.81596	1.09564
0.683632	0.866011
5.6888	1.65869
4.4116	2.80434
4.14991	0.40498
1.21896	0.730136
3.57484	0.437881
1.37536	0.390819
2.3512	2.46284
0.889648	0.570383
0.555117	0.344616
0.827537	0.100826
0.91144	0.116569
2.78149	0.204405
	0.773868
	1.14297
	0.980752
	0.61329
	0.50219
	3.57079
	1.66732
	0.975947
	0.893886
	0.378632
	0.815236
	0.426011
	0.671408
	0.537314
	0.711221
	2.89571
	5.47058
	0.716268
	1.12403
	1.02935
	1.09936
	0.259463
	1.99089

[truncated: 21 more sheets: FIG 4B, FIG S1, Fig S2, FIG S3, FIG S4, FIG S5B, FIG S5C, FIG S6A, FIG S6B, FIG S6C, FIG S6D, FIG S7A, FIG S7B, FIG S7C, FIG S7D, FIG S8, FIG S9, FIG S10, FIG S11A, FIG S11B …]
